# Supplementary material for: A Genome-Wide Analysis of StTGA Genes Reveals the Critical Role in Enhanced Bacterial Wilt Tolerance in Potato During Ralstonia solanacearum Infection
Source: Front Genet. 2022 Jul 26;13:894844. doi: 10.3389/fgene.2022.894844 (PMC9360622; doi:10.3389/fgene.2022.894844)
Supplement: Supplementary file 1 [file DataSheet1.zip]

Archive with 6 entries (6 files):
- Supplementary Additional File S1. Renaming of TGA Gene Family..xls
- Supplementary Additional File S2. Renaming of Genes in Potato Expect of StTGA.xls
- Supplementary Additional File S3. The collinear relationship among five species.pdf
- Supplementary Additional File S4. Expression of 10 members randomly selected from the StTGA family.pdf
- Supplementary Additional File S5. sequence of StBAK1-20 gene showing the StTGA39 TF binding site in the promoter region.pdf
- Supplementary Additional File S6. BAK1 promoter.pdf
