# Supplementary material for: A Genome-Wide Analysis of StTGA Genes Reveals the Critical Role in Enhanced Bacterial Wilt Tolerance in Potato During Ralstonia solanacearum Infection
Source: Front Genet. 2022 Jul 26;13:894844. doi: 10.3389/fgene.2022.894844 (PMC9360622; doi:10.3389/fgene.2022.894844)
Supplement: Supplementary file 1 [file DataSheet1.zip › Supplementary Additional File S1. Renaming of TGA Gene Family..xls]

## Sheet: Supplementary Table 1
Table 1. Renaming of StTGA gene family in potato
Gene ID	Rename	Gene ID	Rename
PGSC0003DMT400001665	StTGA01	PGSC0003DMT400033743	StTGA22
PGSC0003DMT400011369	StTGA02	PGSC0003DMT400039657	StTGA23
PGSC0003DMT400012221	StTGA03	PGSC0003DMT400043648	StTGA24
PGSC0003DMT400012745	StTGA04	PGSC0003DMT400043649	StTGA25
PGSC0003DMT400016235	StTGA05	PGSC0003DMT400043650	StTGA26
PGSC0003DMT400016236	StTGA06	PGSC0003DMT400043651	StTGA27
PGSC0003DMT400016237	StTGA07	PGSC0003DMT400059950	StTGA28
PGSC0003DMT400016238	StTGA08	PGSC0003DMT400060864	StTGA29
PGSC0003DMT400016239	StTGA09	PGSC0003DMT400060865	StTGA30
PGSC0003DMT400016240	StTGA10	PGSC0003DMT400060922	StTGA31
PGSC0003DMT400018207	StTGA11	PGSC0003DMT400060926	StTGA32
PGSC0003DMT400018305	StTGA12	PGSC0003DMT400067782	StTGA33
PGSC0003DMT400018306	StTGA13	PGSC0003DMT400068759	StTGA34
PGSC0003DMT400024427	StTGA14	PGSC0003DMT400070882	StTGA35
PGSC0003DMT400024428	StTGA15	PGSC0003DMT400070883	StTGA36
PGSC0003DMT400026417	StTGA16	PGSC0003DMT400070884	StTGA37
PGSC0003DMT400028833	StTGA17	PGSC0003DMT400070885	StTGA38
PGSC0003DMT400029743	StTGA18	PGSC0003DMT400073133	StTGA39
PGSC0003DMT400033308	StTGA19	PGSC0003DMT400073292	StTGA40
PGSC0003DMT400033740	StTGA20	PGSC0003DMT400073296	StTGA41
PGSC0003DMT400033741	StTGA21	PGSC0003DMT400088909	StTGA42

## Sheet: Supplementary Table 2
Table 2. Renaming of SlTGA gene family in tomato
Gene ID	Rename	Gene ID	Rename
Solyc10g080770.2.1	SlTGA01	Solyc11g068370.2.1	SlTGA14
Solyc10g080780.2.1	SlTGA02	Solyc12g014300.2.1	SlTGA15
Solyc06g074320.3.1	SlTGA03	Solyc10g085210.2.1	SlTGA16
Solyc11g064950.2.1	SlTGA04	Solyc07g062380.1.1	SlTGA17
Solyc01g008730.3.1	SlTGA05	Solyc02g072560.1.1.1	SlTGA18
Solyc04g011670.3.1	SlTGA06	Solyc02g072570.2.1.1	SlTGA19
Solyc04g054320.3.1	SlTGA07	Solyc08g079050.2.1	SlTGA20
Solyc10g078670.2.1	SlTGA08	Solyc02g073570.1.1.1	SlTGA21
Solyc05g009660.3.1	SlTGA09	Solyc02g075625.1.1.1	SlTGA22
Solyc12g056850.2.1	SlTGA10	Solyc04g076970.3.1	SlTGA23
Solyc04g072460.3.1	SlTGA11	Solyc02g076640.1.1.1	SlTGA24
Solyc05g056425.1.1	SlTGA12	Solyc09g005610.3.1	SlTGA25
Solyc10g080410.2.1	SlTGA13	Solyc03g116770.3.1	SlTGA26

## Sheet: Supplementary Table 3
Table 3. Renaming of CaTGA gene family in pepper
Gene ID	Rename	Gene ID	Rename
PHT71327	CaTGA01	PHT72766	CaTGA16
PHT67368	CaTGA02	PHT77033	CaTGA17
PHT80012	CaTGA03	PHT90926	CaTGA18
PHT68541	CaTGA04	PHT90420	CaTGA19
PHT93883	CaTGA05	PHT90423	CaTGA20
PHT80846	CaTGA06	PHT92664	CaTGA21
PHT71523	CaTGA07	PHT82756	CaTGA22
PHT69122	CaTGA08	PHT90421	CaTGA23
PHT66078	CaTGA09	PHT84423	CaTGA24
PHT84155	CaTGA10	PHT88425	CaTGA25
PHT71367	CaTGA11	PHT90427	CaTGA26
PHT65909	CaTGA12	PHT76560	CaTGA27
PHT64576	CaTGA13	PHT76146	CaTGA28
PHT77031	CaTGA14	PHT90426	CaTGA29
PHT70774	CaTGA15

## Sheet: Supplementary Table 4
Table 4. Renaming of AtTGA gene family in Arabidopsis
Gene ID	Rename	Gene ID	Rename
AT5G06950.1	AtTGA01	AT5G65210.3	AtTGA28
AT5G06950.2	AtTGA02	AT5G65210.4	AtTGA29
AT5G06950.3	AtTGA03	AT5G65210.5	AtTGA30
AT5G06950.4	AtTGA04	AT5G65210.7	AtTGA31
AT5G06950.5	AtTGA05	AT1G08320.2	AtTGA32
AT3G12250.5	AtTGA06	AT1G08320.5	AtTGA33
AT3G12250.3	AtTGA07	AT1G08320.1	AtTGA34
AT3G12250.1	AtTGA08	AT1G08320.3	AtTGA35
AT3G12250.2	AtTGA09	AT1G08320.4	AtTGA36
AT3G12250.6	AtTGA10	AT1G22070.1	AtTGA37
AT3G12250.7	AtTGA11	AT1G68640.1	AtTGA38
AT3G12250.4	AtTGA12	AT3G14880.2	AtTGA39
AT5G06960.1	AtTGA13	AT3G14880.1	AtTGA40
AT5G06960.2	AtTGA14	AT4G18680.1	AtTGA41
AT5G06960.3	AtTGA15	AT4G18690.1	AtTGA42
AT5G06839.2	AtTGA16	AT5G45830.2	AtTGA43
AT5G06839.1	AtTGA17	AT5G45830.6	AtTGA44
AT5G06839.3	AtTGA18	AT5G45830.3	AtTGA45
AT1G77920.1	AtTGA19	AT5G45830.4	AtTGA46
AT5G65210.6	AtTGA20	AT5G45830.5	AtTGA47
AT5G10030.1	AtTGA21	AT5G45830.1	AtTGA48
AT5G10030.2	AtTGA22	AT4G18650.1	AtTGA49
AT5G10030.3	AtTGA23	AT4G22600.1	AtTGA50
AT5G10030.4	AtTGA24	AT1G58330.1	AtTGA51
AT5G10030.5	AtTGA25	AT1G15320.2	AtTGA52
AT5G65210.1	AtTGA26	AT1G15320.1	AtTGA53
AT5G65210.2	AtTGA27	AT1G09950.1	AtTGA54

## Sheet: Supplementary Table 5
Table 5. Renaming of NaTGA gene family in tobacco
Gene ID	Rename	Gene ID	Rename
OIT05314	NaTGA01	OIS98000	NaTGA16
OIT30028	NaTGA02	OIT37318	NaTGA17
OIT05628	NaTGA03	OIS98308	NaTGA18
OIT28278	NaTGA04	OIT21218	NaTGA19
OIT01585	NaTGA05	OIT02832	NaTGA20
OIT04348	NaTGA06	OIT23156	NaTGA21
OIS97611	NaTGA07	OIT21346	NaTGA22
OIT23206	NaTGA08	OIS99602	NaTGA23
OIT03648	NaTGA09	OIT00762	NaTGA24
OIS99738	NaTGA10	OIT24592	NaTGA25
OIT00192	NaTGA11	OIS95954	NaTGA26
OIS95689	NaTGA12	OIT08194	NaTGA27
OIT30766	NaTGA13	OIS97617	NaTGA28
OIT21702	NaTGA14	OIT05047	NaTGA29
OIS96374	NaTGA15	OIT23155	NaTGA30
