# Supplementary material for: A Genome-Wide Analysis of StTGA Genes Reveals the Critical Role in Enhanced Bacterial Wilt Tolerance in Potato During Ralstonia solanacearum Infection
Source: Front Genet. 2022 Jul 26;13:894844. doi: 10.3389/fgene.2022.894844 (PMC9360622; doi:10.3389/fgene.2022.894844)
Supplement: Supplementary file 1 [file DataSheet1.zip › Supplementary Additional File S2. Renaming of Genes in Potato Expect of StTGA.xls]

## Sheet: Additional File 2
Additional File 2. Renaming of genes in potato expect of StTGA
Gene ID	Rename	Description
PGSC0003DMT400063593	St-RPL01	60S ribosomal protein L18
PGSC0003DMT400081310	St-RPL02	60S ribosomal protein L18
PGSC0003DMT400028840	St-CPK	CBL-interacting protein kinase 08
PGSC0003DMT400012925	St-CFEP	Cotton fiber expressed protein 1
PGSC0003DMT400004178	St-DBP01	DNA binding protein
\PGSC0003DMT400006851	St-DBP02	DNA binding protein
PGSC0003DMT400056363	St-MADS	MADS-box protein 5
PGSC0003DMT400018392	St-MIBP	Metal ion binding protein
PGSC0003DMT400025486	St-NO	Uncharacterized protein; Gene of unknown function
PGSC0003DMT400005360	St-SMP	Seed maturation protein
PGSC0003DMT400062965	St-DR	Uncharacterized protein; 1-deoxy-D-xylulose-5-phosphate reductoisomerase
PGSC0003DMT400051934	St-ABI3	Uncharacterized protein; ABI3
PGSC0003DMT400038472	St-CNO	Uncharacterized protein; Conserved gene of unknown function
PGSC0003DMT400013427	St-GRX01	Uncharacterized protein; Glutaredoxin
PGSC0003DMT400013430	St-GRX02	Uncharacterized protein; Glutaredoxin
PGSC0003DMT400013435	St-GRX03	Uncharacterized protein; Glutaredoxin
PGSC0003DMT400006076	St-GRX04	Uncharacterized protein; Glutaredoxin, grx
PGSC0003DMT400058776	St-GRX05	Uncharacterized protein; Glutaredoxin, grx
PGSC0003DMT400014409	St-MFT	Uncharacterized protein; MFT
PGSC0003DMT400069131	St-PAP	Uncharacterized protein; Poly(A) polymerase
PGSC0003DMT400051746	St-VP	Uncharacterized protein; VP1-ABI3
